# Supplementary material for: Effect of Different Interstocks on Fruit Quality, Amino Acids, and Antioxidant Capacity in ‘Yuanxiaochun’ Citrus
Source: Antioxidants (Basel). 2025 Sep 23;14(10):1149. doi: 10.3390/antiox14101149 (PMC12561795; doi:10.3390/antiox14101149)
Supplement: Supplementary file 1 [file antioxidants-14-01149-s001.zip]

Archive with 1 entries (1 files):
- antioxidants-3786292-supplementary.pdf
